# Supplementary material for: Real-world routine diagnostic molecular analysis for TP53 mutational status is recommended over p53 immunohistochemistry in B-cell lymphomas
Source: Virchows Arch. 2023 Oct 18;485(4):643–54. doi: 10.1007/s00428-023-03676-6 (PMC11522076; doi:10.1007/s00428-023-03676-6)
Supplement: Supplementary file 2 — Supplementary file2 (XLSX 15 KB) [file 428_2023_3676_MOESM2_ESM.xlsx]

## Sheet: Sheet1
Molecular analysis for TP53 mutational status is recommended over p53 immunohistochemistry in B-cell lymphomas Lorraine M. de Haan, Ruben A.L. de Groen, Fleur A. de Groot, Troy Noordenbos, Tom van Wezel, Ronald van Eijk, Dina Ruano, Arjan Diepstra, Lianne Koens, Alina Nicolae-Cristea, Els Ahsmann, Wietske C.E. den Hartog, Valeska Terpstra, Tim J.A. Dekker, Aniko Sijs-Szabo, Hendrik Veelken, Arjen…		Corresponding author: Lorraine M. de Haan Leiden University Medical Center Department of Pathology, L1-Q P.O. box 9600, 2300 RC Leiden, The Netherlands Telephone: +31 71 – 5266503 / +31 71 – 5298714 E-mail address: l.m.de_haan@lumc.nl
Pathogenic mutation in TP53 tNGS analysis	Present	Absent	Total
	N=102	N=252	N=354
P53 IHC
Complete absence	7 (TP)	13 (FP)	20
Overexpression	60 (TP)	7 (FP)	67
Wild type	35 (FN)	232 (TN)	267
Burkitt
Complete absence
Overexpression	3 (TP)		3
Wild type	1 (FN)		1
DLBCL NOS
Complete absence	4 (TP)	2 (FP)	6
Overexpression	32 (TP)	7 (FP)	39
Wild type	16 (FN)	106 (TN)	122
PC DLBCL LT
Complete absence
Overexpression
Wild type	2 (FN)	11 (TN)	13
HGBL
Complete absence
Overexpression	5 (TP)		5
Wild type		6 (TN)	6
PCNSL
Complete absence
Overexpression	2 (TP)		2
Wild type		15 (TN)	15
PMBL
Complete absence
Overexpression
Wild type		3 (TN)	3
MCL
Complete absence	2 (TP)	1 (FP)	3
Overexpression	10 (TP)		10
Wild type	4 (FN)	11 (TN)	15
IBCL
Complete absence	1 (TP)	10 (FP)	11
Overexpression	8 (TP)		8
Wild type	12 (FN)	80 (TN)	92
