# Supplementary material for: Real-world routine diagnostic molecular analysis for TP53 mutational status is recommended over p53 immunohistochemistry in B-cell lymphomas
Source: Virchows Arch. 2023 Oct 18;485(4):643–54. doi: 10.1007/s00428-023-03676-6 (PMC11522076; doi:10.1007/s00428-023-03676-6)
Supplement: Supplementary file 3 — Supplementary file3 (XLSX 31 KB) [file 428_2023_3676_MOESM3_ESM.xlsx]

## Sheet: Sheet1 (2)
Molecular analysis for TP53 mutational status is recommended over p53 immunohistochemistry in B-cell lymphomas Lorraine M. de Haan, Ruben A.L. de Groen, Fleur A. de Groot, Troy Noordenbos, Tom van Wezel, Ronald van Eijk, Dina Ruano, Arjan Diepstra, Lianne Koens, Alina Nicolae-Cristea, Els Ahsmann, Wietske C.E. den Hartog, Valeska Terpstra, Tim J.A. Dekker, Aniko Sijs-Szabo, Hendrik Veelken, Arjen…			Corresponding author: Lorraine M. de Haan Leiden University Medical Center Department of Pathology, L1-Q P.O. box 9600, 2300 RC Leiden, The Netherlands Telephone: +31 71 – 5266503 / +31 71 – 5298714 E-mail address: l.m.de_haan@lumc.nl
Supplementary table 2. Tumor characteristics of all discordant cases between p53 immunohistochemistry pattern and TP53 mutational analysis
False positive cases
WHO classification	Tissue	P53 IHC	Tumor %	Pathogenic TP53 mutation	Mutation type	Location	Mutation details	Franklin Genoox	Cosmic ID	Clinvar ID	VAF (%)	Coverage
MCL	Lymph node excision	CA	80	No
(D)LBCL, NOS	Lymph node excision	O	50	No
(D)LBCL, NOS	Bone marrow biopsy	O	70	No
(D)LBCL, NOS	Colon excision	O	70	No
(D)LBCL, NOS	Bone biopsy	CA	30	No
IBCL (MALT)	conjunctiva biopsy	CA	80	No
(D)LBCL, NOS	Lymph node biopsy	O	60	No
IBCL	Bone marrow	CA	20	No
(LPL)	biopsy
(D)LBCL, NOS	Pharynx biopsy	O	80	No
(D)LBCL, NOS	Lymph node excision	O	30	No
IBCL	Lymph node biopsy	CA	70	No
(FL)
IBCL	Bone marrow biopsy	CA	20	No
(LPL)
IBCL	Bone marrow biopsy	CA	70	No
(LPL)
IBCL	Bone marrow biopsy	CA	50	yes	missense	E5	NM_000546.5:c.472C>T, (p. Arg158Cys)	Likely pathogenic	COSM43848	127812	1.6	1145
(LPL)
IBCL	Bone marrow biopsy	CA	30	yes	Splice site	E4	NM_000546.5:c.375G>A, (p.Thr125=)	Likely pathogenic	COSM43904	177825	2.4	1701
(LPL)
(D)LBCL, NOS	Abdomen biopsy	CA	60	No
IBCL (LPL)	Bone marrow biopsy	CA	60	No
IBCL (CLL)	Lymph node excision	CA	80	No
(D)LBCL, NOS	Lymph node biopsy	O	50	No
IBCL (LPL)	Bone marrow biopsy	CA	80	No
False negative cases
WHO classification	Tissue	P53 IHC	Tumor %	Pathogenic TP53 mutation	Mutation type	Location	Mutation details	Franklin Genoox	Cosmic ID	Clinvar ID	VAF (%)	Coverage
IBCL (FL)	Lymph node biopsy	WT	70	Yes	Missense	E5	NM_000546.5:c.400T>G, p. (Phe134Val)	Likely pathogenic	COSM43941	988615	43	>2000
					Missense	E5	NM_000546.5:c.377A>C, p. (Tyr126Ser)	Likely pathogenic	COSM44142		44	>2000
IBCL (NOS)	Bone marrow biopsy	WT	80	Yes	Missense	E6	NM_000546.5: c.623A>T, p.(Asp208Val)	Likely pathogenic	COSM44249		56	>2000
(D)LBCL, NOS	Lymph node biopsy	WT	80	Yes	Nonsense	E7	NM_000546.5:c.772G>T, p. (Glu258*)	Pathogenic	COSM43568	486557	56	768
(D)LBCL, NOS	Bone biopsy	WT	75	Yes	Missense	E7	NM_000546.5:c.763A>T, p. (Ile255Phe)	Likely pathogenic	COSM43651	376621	28	>2000
IBCL (NMZL)	Lymph node biopsy	WT	90	Yes	Frame shift	E8	NM_000546.5:c.846delG, p.(Arg283Alafs*62)	Likely pathogenic			80	753
(D)LBCL, Burkitt	Brain biopsy	WT	90	Yes	Missense	E7	NM_000546.5:c.743G>A, p. (Arg248Gln)	Pathogenic	COSM10662	12356	90	1505
IBCL (PCFCL)	Lymph node excision	WT	60	Yes	Nonsense	E5	NM_000546.5: c.438G>A, p.(Trp146*)	Pathogenic	COSM10727	428890	58	1477
(D)LBCL, LT	Skin biopsy	WT	50	Yes	Nonsense	E6	NM_000546.5: c.637C>T, p.(Arg213*)	Pathogenic	COSM10654	43590	36	>2000
MCL	Lymph node excision	WT	80	Yes	Frame shift	E8	NM_000546.5: c.815_818delinsCA, p.(Val272Alafs*33)	Likely pathogenic			61	>2000
(D)LBCL, NOS	GI biopsy	WT	50	Yes	Missense	E7	NM_000546.5:c.742C>T, p. (Arg248Trp)	Pathogenic	COSM10656	12347	31	>2000
(D)LBCL, NOS	Soft tissue biopsy	WT	80	Yes	Missense	E6	NM_000546.5:c.613T>G, p. (Tyr205Asp)	Pathogenic	COSM43844	376686	31	>2000
(D)LBCL, NOS	Soft tissue biopsy	WT	80	Yes	Missense	E8	NM_000546.5: c.815T>A, p.(Val272Glu)	Likely pathogenic	COSM44580	376673	35	1599
(D)LBCL, NOS	Retroperitoneum biopsy	WT	70	Yes	Missense	E8	NM_000546.5:c.844C>G, p.(Arg282Gly)	Pathogenic	COSM10992	140821	44	>2000
					Missense	E5	NM_000546.5:c.517G>T, p.(Val173Leu)	Pathogenic	COSM43559	376668	46	>2000
(D)LBCL, NOS	Lymph node biopsy	WT	70	Yes	Missense	E7	NM_000546.5: c.742C>T, p.(Arg248Trp)	Pathogenic	COSM10656	12347	51	922
(D)LBCL, NOS	Lymph node excision	WT	60	Yes	Missense	E7	NM_000546.5:c.730G>C, p.(Gly244Arg)	Likely pathogenic	COSM44221	376602	18	>2000
IBCL (CLL)	Lymph node excision	WT	50	Yes	Splice site	Intron 5	NM_000546.5: c.560-2_560-1delAG	Likely pathogenic			66	1053
(D)LBCL, NOS	Lung biopsy	WT	30	Yes	Missense	E7	NM_000546.5:c.743G>A, p. (Arg248Gln)	Pathogenic	COSM10662	12356	46	1154
IBCL (FL)	Lymph node excision	WT	70	Yes	Frame Shift	E7	NM_000546.5:c.681_691delinsC, p.(Asp228Profs*16)	Likely pathogenic			45	>2000
IBCL (FL)	Lymph node excision	WT	30	Yes	Frame shift	E4	NM_000546.5:c.365_366delTG, p. (Val122Aspfs*26)	Pathogenic	COSM44882		64	1983
IBCL (CLL)	Lymph node biopsy	WT	50	Yes	Splice site	Exon -Intron	NM_000546.5:c.673-2A>T, splice-donor site van intron 3	Pathogenic	COSM12559	635388	45	1998
(D)LBCL, NOS	Lymph node excision	WT	60	Yes	Nonsense	E8	NM_000546.5:c.838A>T, p. (Arg280*)	Pathogenic	COSM44390		57	738
(D)LBCL, NOS	Soft tissue biopsy	WT	60	Yes	Missense	E7	NM_000546.5:c.707A>G, p. (Tyr236Cys)	Likely pathogenic	COSM10731	376693	25	1993
(D)LBCL, LT	Skin biopsy	WT	50	Yes	Missense	E5	NM_000546.5: c.404G>T, p.(Cys135Phe)	Pathogenic	COSM10647	376559	85	590
(D)LBCL, NOS	Liver biopsy	WT	50	Yes	Splice site	Intron 5	NM_000546.5:c.559+1dupG	Likely pathogenic	COSM1268345		72	1991
(D)LBCL, NOS	Lymph node biopsy	WT	60	Yes	Missense	E4	NM_000546.5:c.313G>T, p. (Gly105Cys)	Likely pathogenic	COSM44481	1802439	71	>2000
IBCL (FL)	Subcutis biopsy	WT	90	Yes	Splice site	Intron 4	NM_000546.5:c.376-1G>A, N/A	Pathogenic	COSM6900	481003	34	1998
MCL	Lymph node excision	WT	90	Yes	Missense	E8	NM_000546.5:c.818G>A, p. (Arg273His)	Pathogenic	COSM10660	12366	47	1997
(D)LBCL, NOS	Liver biopsy	WT	80	Yes	Missense	E8	NM_000546.5:c.817C>T, p. (Arg273Cys)	Pathogenic	COSM10659	43594	47	>2000
(D)LBCL, NOS	Lymph node excision	WT	80	Yes	Missense	E8	NM_000546.5:c.815T>A, p. (Val272Glu)	Likely pathogenic	COSM44580	376673	55	1994
MCL	Subcutis biopsy	WT	60	Yes	Missense	E5	NM_000546.5:c.412G>C, p. (Ala138Pro)	Pathogenic	COSM11188	12376	57	469
IBCL (CLL)	Lymph node	WT	60	Yes	Missense	E6	NM_000546.5:c.584T>C p.(Ile195Thr)	Pathogenic	COSM11089	216077	83	>2000
(D)LBCL, NOS	Lymph node	WT	60	Yes	Nonsense	E7	NM_000546.5:c.743G>A p.(Arg248Gln)	Pathogenic	COSM10662	12356	38	>2000
MCL	Lymph node	WT	60	Yes	Missense	E6	NM_000546.5:c.661G>T p.(Glu221Ter)	Pathogenic	COSM44817	634754	52	>2000
IBCL (LPL)	Lymph node	WT	60	Yes	Frame Shift	E4	NM_000546.5:c.351del p.(Thr118GlnfsTer5)	Likely pathogenic	COSM44251		70	>2000
IBCL (FL)	Cheek biopsy	WT	80	Yes	Non frameshift deletion	E10	NM_000546.5:c.1005_1010delTGAGCG, p. (Glu336_Arg337del)	Pathogenic	COSM7116744	2450741	23	1713

## Sheet: Sheet1
Molecular analysis for TP53 mutational status is recommended over p53 immunohistochemistry in B-cell lymphomas Lorraine M. de Haan, Ruben A.L. de Groen, Fleur A. de Groot, Troy Noordenbos, Tom van Wezel, Ronald van Eijk, Dina Ruano, Arjan Diepstra, Lianne Koens, Alina Nicolae-Cristea, Els Ahsmann, Wietske C.E. den Hartog, Valeska Terpstra, Tim J.A. Dekker, Aniko Sijs-Szabo, Hendrik Veelken, Arjen…			Corresponding author: Joost S.P. Vermaat Leiden University Medical Center Department of Hematology, C2-137 P.O. box 9600, 2300 RC Leiden, The Netherlands Telephone: +31 71 – 5297326 / Fax: +31 71 – 52666755 E-mail address: j.s.p.vermaat@lumc.nl
Supplementary table 2. Tumor characteristics of all discordant cases between p53 immunohistochemistry pattern and TP53 mutational analysis
False positive cases
WHO classification	Tissue	P53 IHC	Tumor %	Pathogenic TP53 mutation	Mutation type	Location	VAF (%)	Coverage
MCL	Lymph node excision	CA	80	No
(D)LBCL, NOS	Lymph node excision	O	50	No
(D)LBCL, NOS	Bone marrow biopsy	O	70	No
(D)LBCL, NOS	Colon excision	O	70	No
(D)LBCL, NOS	Bone biopsy	CA	30	No
IBCL (MALT)	conjunctiva biopsy	CA	80	No
(D)LBCL, NOS	Lymph node biopsy	O	60	No
IBCL	Bone marrow	CA	20	No
(LPL)	biopsy
(D)LBCL, NOS	Pharynx biopsy	O	80	No
(D)LBCL, NOS	Lymph node excision	O	30	No
IBCL	Lymph node biopsy	CA	70	No
(FL)
IBCL	Bone marrow biopsy	CA	20	No
(LPL)
IBCL	Bone marrow biopsy	CA	70	No
(LPL)
IBCL	Bone marrow biopsy	CA	50	yes	missense	E5	1.6	1145
(LPL)
IBCL	Bone marrow biopsy	CA	30	yes	Splice site	4	2.4	1701
(LPL)
(D)LBCL, NOS	Abdomen biopsy	CA	60	No
IBCL (LPL)	Bone marrow biopsy	CA	60	No
IBCL (CLL)	Lymph node excision	CA	80	No
(D)LBCL, NOS	Lymph node biopsy	O	50	No
IBCL (LPL)	Bone marrow biopsy	CA	80	No
False negative cases
WHO classification	Tissue	P53 IHC	Tumor %	Pathogenic TP53 mutation	Mutation type	Location	VAF (%)	Coverage
IBCL	Lymph node biopsy	WT	70	Yes	Missense	E5	43	>2000
(FL)					Missense	E5	44	>2000
IBCL	Bone marrow biopsy	WT	80	Yes	Missense	E6	56	>2000
(NOS)
(D)LBCL, NOS	Lymph node biopsy	WT	80	Yes	Nonsense	E7	56	768
(D)LBCL, NOS	Bone biopsy	WT	75	Yes	Missense	E7	28	>2000
IBCL	Lymph node biopsy	WT	90	Yes	Frame shift	E8	80	753
(MZL)
(D)LBCL, Burkitt	Brain biopsy	WT	90	Yes	Missense	E7	90	1505
IBCL	Lymph node excision	WT	60	Yes	Nonsense	E5	58	1477
(PCFCL)
(D)LBCL, LT	Skin biopsy	WT	50	Yes	Nonsense	E6	36	>2000
MCL	Lymph node excision	WT	80	Yes	Frame shift	E8	61	>2000
(D)LBCL, NOS	GI biopsy	WT	50	Yes	Missense	E7	31	>2000
(D)LBCL, NOS	Soft tissue biopsy	WT	80	Yes	Missense	E6	31	>2000
(D)LBCL, NOS	Soft tissue biopsy	WT	80	Yes	Missense	E8	35	1599
(D)LBCL, NOS	Retroperitoneum biopsy	WT	70	Yes	Missense	E8	44	>2000
					Missense	E5	46	>2000
(D)LBCL, NOS	Lymph node biopsy	WT	70	Yes	Missense	E7	51	922
(D)LBCL, NOS	Lymph node excision	WT	60	Yes	Missense	E7	18	>2000
IBCL	Lymph node excision	WT	50	Yes	Splice site	Intron 5	66	1053
(CLL)
(D)LBCL, NOS	Lung biopsy	WT	30	Yes	Missense	E7	46	1154
IBCL (FL)	Lymph node excision	WT	70	Yes	Frame Shift	E7	45	>2000
IBCL	Lymph node excision	WT	30	Yes	Frame shift	E4	64	1983
(FL)
IBCL	Lymph node biopsy	WT	50	Yes	Splice site	Intron 5	45	1998
(CLL)
(D)LBCL, NOS	Lymph node excision	WT	60	Yes	Nonsense	E8	57	738
(D)LBCL, NOS	Soft tissue biopsy	WT	60	Yes	Missense	E7	25	1993
(D)LBCL, LT	Skin biopsy	WT	50	Yes	Missense	E5	85	590
(D)LBCL, NOS	Liver biopsy	WT	50	Yes	Splice site	Intron 5	72	1991
(D)LBCL, NOS	Lymph node biopsy	WT	60	Yes	Missense	E4	71	>2000
IBCL	Subcutis biopsy	WT	90	Yes	Splice site	Intron 4	34	1998
(FL)
MCL	Lymph node excision	WT	90	Yes	Missense	E8	47	1997
(D)LBCL, NOS	Liver biopsy	WT	80	Yes	Missense	E8	47	>2000
(D)LBCL, NOS	Lymph node excision	WT	80	Yes	Missense	E8	55	1994
MCL	Subcutis biopsy	WT	60	Yes	Missense	E5	57	469
IBCL (CLL)	Lymph node	WT	60	Yes	Missense	X	70
						(Cytogen)
(D)LBCL, NOS	Lymph node	WT	60	Yes	Nonsense	E7	38
MCL	Lymph node	WT	60	Yes	Missense	E6	52
IBCL (LPL)	Lymph node	WT	60	Yes	Frame Shift	E4	70
IBCL (FL)	Cheek biopsy	WT	80	Yes	Non frameshift deletion	E10	23	1713
